# Supplementary material for: A synthetic BRET-based optogenetic device for pulsatile transgene expression enabling glucose homeostasis in mice
Source: Nat Commun. 2021 Jan 27;12:615. doi: 10.1038/s41467-021-20913-1 (PMC7840992; doi:10.1038/s41467-021-20913-1)
Supplement: Supplementary file 4 — Source Data [file 41467_2021_20913_MOESM4_ESM.xlsx]

## Sheet: Fig. 1c
		Relative Gluc activity
		Dark			FZ			Light			Light+FZ
	GAVPO+Nluc	1.11903	0.787855	1.09312	1.23951	0.949903	1.07021	97.8645	96.6533	86.3178	140.68	99.7462	117.012
CMV	NG8	34.065	53.7115	42.1824	567.997	583.036	452.971	682.21	647.903	1125.5	1253.67	1077.39	1579.41
	VN8	257.663	348.416	331.79	1350.43	2060.34	2001.34	796.041	1267.51	1970.49	1781.34	2585.61	2428.19
	PN8	31.8846	63.9478	61.2644	152.676	304.559	431.76	341.431	360.062	941.94	963.715	633.995	1374.84
SV40	NG8	1.10395	1.36881	1.12281	123.822	140.898	147.71	238.114	228.172	245.883	316.493	290.921	381.306
	VN8	11.7992	17.4338	12.032	341.212	354.746	410.707	505.71	583.851	752.517	709.356	758.457	1055.86
	PN8	1.60895	1.84526	4.24684	131.109	119.556	176.186	219.604	190.894	289.472	337.711	273.547	355.496

## Sheet: Fig. 1d
		Furimazine (μM)
		0			0.5			1			2.5			5			25
Light intensity (W/m2)	0	1.14828	0.92069	0.931034	52.7456	49.6526	66.4282	85.0797	99.3192	92.0936	126.734	122.365	100.661	97.2321	91.4084	119.337	34.5391	41.6006	49.6813
	0.0254433	3.65227	3.31906	3.99855	89.8079	70.1745	82.753	106.341	102.636	89.1457	110.096	131.453	131.965	104.045	97.6743	115.497	42.7897	53.8837	71.4982
	0.149667	35.4146	60.9426	67.9257	83.0875	120.598	96.4931	144.018	97.6181	150.114	167.564	151.823	168.375	97.5972	161.173	131.527	62.8412	57.9162	68.5111
	0.33675	123.44	95.892	90.2221	157.466	145.726	137.861	148.976	186.191	201.891	170.273	196.326	165.485	205.375	155.07	158.179	81.0176	88.036	92.5259
	0.833643	140.056	166.158	186.225	160.769	173.977	176.443	232.269	197.746	197.249	197.121	201.694	232.547	196.846	221.921	195.312	97.528	91.9548	93.6013
	1.63137	202.837	194.84	183.033	211.309	220.865	211.867	323.364	224.238	253.339	262.55	311.171	251.605	240.199	197.13	199.751	106.151	125.607	128.43
		Ratio （Furimazine/Dark)
														0

## Sheet: Fig. 1e
		Relative Gluc activity
	Dark	0.837282	0.951076	1.21164
Times of induction	1 ×	53.6753	48.6805	69.1503
	2 ×	107.965	106.12	111.701
	4 ×	138.632	130.618	124.528
	6 ×	196.35	147.058	168.513

## Sheet: Fig. 1f
	Relative Gluc activity
	DARK			FZ			Light			Light+FZ
PC-3	0.00571221	0.00743093	0.00454955	0.402585	0.408954	0.460819	0.864071	0.805028	0.675982	1.08351	0.900123	1.01637
A549	0.0149147	0.0174088	0.0150644	0.274551	0.551446	0.358752	0.865055	0.792898	0.79385	0.884015	1.05344	1.06254
H1299	0.00691417	0.00616005	0.00531273	0.225982	0.244741	0.28221	0.710537	0.585861	0.672437	1.11433	0.86377	1.0219
COS-7	0.0108506	0.0135822	0.0135442	0.746947	0.591264	0.592254	1.01309	0.925954	0.863461	1.04907	1.00033	0.9506
U-87	0.0259418	0.0315637	0.0237544	0.756164	0.905173	0.844237	0.760087	1.05569	1.08946	0.940774	1.08875	0.970475
HEK293T	0.0233976	0.0269408	0.0242594	0.848876	0.903792	0.915098	0.897823	0.756601	1.05815	0.995646	0.909059	1.09529
Hela	0.0498154	0.0422348	0.0460251	0.705051	1.00026	0.626538	0.996336	0.851086	0.946087	1.02068	0.887987	1.09134

## Sheet: Fig. 2b
	Gluc activity (RLU)
Time/h	Dark			Furimazine 4 h			Furimazine
0	13.13	11.15	12.56	12.987	10.5	10.26	11.5	11.21	12.859
2	14.15	17.02	12.52	771.5	779.54	802.51	796.53	880.52	840.5
4	39.286	29.564	30.569	4522.52	4290.25	4218.56	3928.15	4451.5	4556.51
6	69.652	66.26	44.14	8343.15	8003.18	7578.67	8115.06	8340.09	7368.5
8	120.5	91.46	86.24	10259.1	10583.2	10449.7	10412.2	10330.2	10659.7
10	213.025	121.82	150.02	12185.7	12392.2	12373.7	12275.2	11733.7	12295.2
12	212.48	149.02	161.511	13298.6	13693.2	12618.2	13338.2	12934.7	13517.2
23.5	595.426	419.11	559.503	17837.2	17129.7	17759.7	18727.7	18506.7	17777.7
30.5	780.695	682.23	854.08	18873.7	19024.7	20668.7	19524.2	18895.2	19148.2
37.5	775.036	638.532	911.48	18653.2	19121.8	20667.7	20069.2	20227.2	20134.7
49	1005.21	1005.11	1005.16	19116.2	19693.2	20670.7	20639.2	21186.2	20292.2

## Sheet: Fig. 2c
	Increased Gluc (RLU)
Time/h	Dark			Furimazine 4 h			Furimazine
0	0	0	0	0	0	0	0	0	0
2	0.75	3	0	379.25	384.5	396.25	392.5	434.75	413.75
4	12.25	6	9	1875.5	1755.25	1708	1565.75	1785.5	1858
6	15.25	18.5	6.75	1910.33	1856.58	1680.08	2093.5	1944.25	1406
8	25.5	12.5	21	958	1290	1435.5	1148.58	995.083	1645.58
10	46.25	15	32	963.25	904.5	962	931.5	701.75	817.75
12	-0.25	14	5.75	556.5	450.5	322.25	531.5	600.5	611
23.5	33.3043	23.4783	34.6087	394.652	298.826	447.087	468.652	484.522	370.478
30.5	28.4769	40.4615	45.3077	236.385	214.615	447.538	122.538	59.7692	210.846
37.5	-0.8	-6.21429	8.21429	-102.929	85.3	-0.14286	77.8571	190.286	140.929
49	20	31.8696	8.13044	40.2609	84.4696	-34.5217	49.5652	-3.56522	100.652

## Sheet: Fig. 2e
	Gluc activity (RLU)
Time/h	DOX-			DOX 4 h			DOX+
0	10.3	15.2	12.2	12.3	14.3	11.1	15.6	10.2	9.95
2	35.3636	41.2727	59.6364	60.8182	81.8182	53.8182	56.9091	66.5455	73.1818
4	84.0909	93.3636	111.727	219.364	185.636	197.636	241.273	242.364	199.273
6	137.909	177.454	193.636	420.291	404.473	391.473	415.182	394	446.818
8	229.909	256.818	299.727	602.927	743.654	716.2	806.455	615.364	719.273
10	374.454	404.818	383.364	1217.47	1216.02	1214.84	1174	1154.82	1200.18
12	557.636	608	639.455	1716.84	2056.38	1872.11	1867.27	1852.73	1872.73
23.5	3354.64	3159.73	3720.91	15960.6	17789.7	15535.9	15088.9	17633.5	16292.7
30.5	8199.82	6865.09	9343	28641.8	31144.8	32593.1	27466.8	27355.3	35278.9
37.5	11836.2	10072.1	12124.4	44443.5	43406.5	46679.7	43717.9	44007.1	48415.6
49	21392.6	18189.5	23763.4	68988.4	70889.4	63159.2	71310	61688.3	71628.8

## Sheet: Fig. 2f
	Increased Gluc (RLU)
Time/h	DOX-			DOX 4 h			DOX+
0	0	0	0	0	0	0	0	0	0
2	12.5318	13.0364	23.7182	24.2591	33.7591	21.3591	20.6546	28.1727	31.6159
4	24.3636	26.0454	26.0454	79.2727	51.9091	71.9091	92.1818	87.9091	63.0455
6	26.9091	42.0455	40.9545	100.464	109.418	96.9182	86.9545	75.8182	123.773
8	46	39.6818	53.0455	91.3182	169.591	162.364	195.636	110.682	136.227
10	72.2727	74	41.8182	307.273	236.182	249.318	183.773	269.727	240.454
12	91.5909	101.591	128.046	249.682	420.182	328.636	346.636	348.954	336.273
23.5	243.217	221.889	267.953	1238.59	1368.11	1188.16	1149.71	1372.24	1253.91
30.5	745.413	570.056	864.937	1950.94	2054.63	2624.18	1904.28	1495.67	2920.95
37.5	519.481	458.143	397.338	2257.39	1751.67	2012.36	2321.59	2378.83	1876.67
49	830.996	705.866	1012.09	2134.34	2389.82	1433	2399.31	1537.49	2018.54

## Sheet: Fig. 2h
	Gluc activity (RLU)
Time/h	RU486-			RU486 4 h			RU486+
0	12	12	10.5	13	10	10	11.5	11	13
2	16	21.5	24.5	156.5	133.5	129.5	124	73	111.5
4	64.5	53.5	64	1246.5	1147	1461.5	1218	920.5	1287.5
6	152	106.5	121	2995	3016	2928	3687	3051.5	3722
8	149	188	215	4539.5	5038	5046.5	5963	4813	6223
10	321	295.5	344	7477	7055.5	7840.5	9413	7117	9269.5
12	420.5	354.5	415	11573.5	9946	11519	15133.5	10362	14164.5
23.5	1334	1177	1435.5	60061	57821	63960.5	88794.5	58042.5	75969
30.5	1946	1563	1937	95859.5	99970	104080	144359	100430	115007
37.5	2276.5	1848	2460.5	153474	126967	137416	209020	150020	181328
49	2995.5	2310.5	2665.6	232737	231914	230416	356498	230834	264826

## Sheet: Fig. 2i
	Increased Gluc (RLU)
Time/h	RU486-			RU486 4 h			RU486+
0	0	0	0	0	0	0	0	0	0
2	2	4.75	7	71.75	61.75	59.75	56.25	31	49.25
4	24.25	16	19.75	545	506.75	666	547	423.75	588
6	43.75	26.5	28.5	874.25	934.5	733.25	1234.5	1065.5	1217.25
8	-1.5	40.75	47	772.25	1011	1059.25	1138	880.75	1250.5
10	86	53.75	64.5	1468.75	1008.75	1397	1725	1152	1523.25
12	49.75	29.5	35.5	2048.25	1445.25	1839.25	2860.25	1622.5	2447.5
23.5	79.4348	71.5217	88.7391	4216.3	4163.04	4560.13	6405.3	4146.13	5374.3
30.5	94.1539	59.3846	77.1539	5507.46	6484.46	6172.31	8548.39	6521.08	6005.85
37.5	47.2143	40.7143	74.7857	8230.71	3856.71	4762.29	9237.21	7084.29	9474.36
49	62.5217	40.2174	17.8348	6892.39	9125.87	8086.87	12824.2	7027.35	7260.78

[truncated: 43 more sheets: Fig. 2k, Fig. 2l, Fig. 2m, Fig. 2n, Fig. 2o, Fig. 3e, Fig. 3f, Fig. 3g, Fig. 4b, Fig. 4c, Fig. 4d, Fig. 4e, Fig. 4f, Fig. 4g, Fig. 4i, Fig. 4j, Suppl. Fig. 1e, Suppl. Fig. 3a, Suppl. Fig. 3b, Suppl. Fig. 3c …]
